# Supplementary material for: CCR2-dependent placental migration of inflammatory monocytes suppresses abnormal pregnancies caused by Toxoplasma gondii infection
Source: Int Immunol. 2024 Jul 25;37(1):39–52. doi: 10.1093/intimm/dxae046 (PMC11587896; doi:10.1093/intimm/dxae046)
Supplement: dxae046_suppl_Supplementary_Figures [file dxae046_suppl_supplementary_figures.zip]

Archive with 9 entries (8 files):
- Figure S1-S7/
- Figure S1-S7/Figure S1-S7.docx
- Figure S1-S7/FigureS1.pptx
- Figure S1-S7/FigureS2.pptx
- Figure S1-S7/FigureS3.pptx
- Figure S1-S7/FigureS4.pptx
- Figure S1-S7/FigureS5.pptx
- Figure S1-S7/FigureS6.pptx
- Figure S1-S7/FigureS7.pptx
