# Supplementary material for: CCR2-dependent placental migration of inflammatory monocytes suppresses abnormal pregnancies caused by Toxoplasma gondii infection
Source: Int Immunol. 2024 Jul 25;37(1):39–52. doi: 10.1093/intimm/dxae046 (PMC11587896; doi:10.1093/intimm/dxae046)
Supplement: dxae046_suppl_Supplementary_Tables [file dxae046_suppl_supplementary_tables.xlsx]

## Sheet: Sheet1
Supplementary Table S1 Primers list used in this study
Primer name	Sequence
T. gondii B1_F	TCCCCTCTGCTGGCGAAAAGT
T. gondii B1_R	AGCGTTCGTGGTCAACTATCGATTG
CCL2_F	GGCTCAGCCAGATGCAGTTA
CCL2_R	GGACCCATTCCTTCTTGGGG
CCL7_F	CGCTGCTTTCAGCATCCAAG
CCL7_R	CTTGAAGATAACAGCTTCCCAGG
CCL8_F	CATAGCTGTCCCTGTCAGCC
CCL8_R	TCTGGAAAACCACAGCTTCCA
TNF-α_F	CCACCACGCTCTTCTGTCTA
TNF-α_R	TCCTCCACTTGGTGGTTTGT
iNOS_F	CCGAAACGCTTCACTTCCAATG
iNOS_R	CCACAACTCGCTCCAAGATTCC
IL-12p40_F	CCTGAAGTGTGAAGCACCAA
IL-12p40_R	TCAGGGGAACTGCTACTGCT
IFN-γ_F	ATGAACGCTACACACTGCATC
IFN-γ_R	CCATCCTTTTGCCAGTTCCTC
IL-6_F	CCGGAGAGGAGACTTCACAG
IL-6_R	CAGAATTGCCATTGCACAAC
IL-10_F	GGTTGCCAAGCCTTATCGGA
IL-10_R	AAATCGATGACAGCGCCTC
β-actin_F	GGGAATGGGTCAGAAGGACT
β-actin_R	CTTCTCCATGTCGTCCCAGT
